# Supplementary material for: NF-κB activation in inflammatory breast cancer is associated with oestrogen receptor downregulation, secondary to EGFR and/or ErbB2 overexpression and MAPK hyperactivation
Source: Br J Cancer. 2007 Aug 14;97(5):659–69. doi: 10.1038/sj.bjc.6603906 (PMC2360371; doi:10.1038/sj.bjc.6603906)
Supplement: Supplementary Table [file 6603906x1.xls]

## Sheet: Blad1
	Probe ID	Gene Symbol	Genebank Accession Number
1	301725_B	3OST1	AF019386
2	220372_A	3OST1	AF019386
3	49233_A	ABCA3	NM_001089
4	149531_A	ABCF2	AF091073
5	35892_A	ACVR1	L02911
6	35647_A	ACVR1	L02911
7	241855_A	ACVR1	Z22534
8	810975_A	ADRBK1	X61157
9	166199_B	ADRBK1	X61157
10	758461_A	AKAP1	X97335
11	47709_A	ALAS1 (ALASH)	X56351
12	22940_B	ALAS1 (ALASH)	X56351
13	728055_A	ALDH1A3	U07919
14	23831_B	ALDOC	AF054987
15	25270_A	AP3B2	U37673
16	39286_A	AP3D1	U91930
17	325039_A	APPH	S60099
18	196501_A	ARP	M83751
19	138256_A	AUH	X79888
20	1933922_A	BCL9	Y13620
21	668851_A	BDNF	M61176
22	324887_A	beta-COP	X82103
23	1553795_A	BLNK	AF068180
24	47493_A	BNIP1	AF083956
25	358467_A	BNIP1	AF083956
26	306271_A	BTG1	X61123
27	32510_A	BTG2	U72649
28	213136_A	BTG2	NM_006763
29	122767_A	BTG2	U72649
30	669435_A	C-1	U41816
31	341978_A	CAP2	L40377
32	300675_C	CBX3	NM_007276
33	485753_A	CD36	M24795
34	262752_A	CD44	M59040
35	309771_A	CD59	M95708
36	785382_A	cdc25B	M81934
37	121716_D	cdc25B	M81934
38	742595_A	CDK5	NM_004935
39	128916_A	CDK5	NM_004935
40	133825_A	CDS1	NM_001263
41	120608_A	CENPE	NM_001813
42	37518_A	ck1	X80693
43	376599_B	clk1	L29222
44	297985_A	CTBP1	AF091555
45	180980_A	CTBP1	AF091555
46	753793_A	CUL5	AA411706
47	134718_A	CUL5	R28282
48	785323_A	CYP-33	AF042385
49	324910_A	CYR61	AF031385
50	24927_A	DDB2	U18300
51	781734_A	DR1	M97388
52	487797_A	DR1	M97388
53	28428_A	Dri42	AF017786
54	48280_A	DTNA	NM_001391
55	46518_A	DTNA	NM_001391
56	197479_A	DUSP5	U16996
57	342323_A	DUT	NM_001948
58	787861_A	DYRK2	Y13493
59	273562_A	ECHS1	D13900
60	262222_A	EEA1	L40157
61	37928_A	EIF4A1	D13748
62	271025_A	ELK3	AI077590
63	1666837_A	ELK3	Z36715
64	300481_A	ETS2	J04102
65	668855_A	ETV6	AA234326
66	126796_A	FANCA	NM_000135
67	140837_A	FBN1	L13923
68	148792_A	FBN2	NM_001999
69	121806_A	FBN2	NM_001999
70	366541_A	FGA	J00128
71	366539_A	FGA	J00128
72	785796_B	FGF13	AF100143
73	773452_A	FGF13	AF100143
74	125077_A	FGG	NM_000509
75	138768_A	FLJ12442	AF131781
76	756524_C	FLNA	X53416
77	197525_A	FMO5	L37080
78	207451_A	FUCA1	M29877
79	363291_A	FUT8	Y17977
80	823663_A	FXR2	NM_004860
81	37088_A	FXR2	NM_004860
82	785863_A	FYN	M14333
83	30965_A	G4.5	X92762
84	29647_A	G4.5	X92762
85	173315_A	GAK	D88435
86	359442_A	GAS3	L03203
87	133273_A	GAS3	L03203
88	33937_A	gas6	L13720
89	784210_B	GATA6	U66075
90	300407_A	GATA6	U66075
91	234736_A	GATA6	D87811
92	298635_B	GBF1	AF068755
93	346117_A	GBP-2	M55543
94	241958_A	GCS	M90656
95	725710_A	GLVR1	L20859
96	788492_B	GMFB	AB001106
97	173228_A	GMFB	AB001106
98	177662_A	GNAL	L10665
99	265467_A	GNB1	AF070597
100	213577_A	GNG5	AF038955
101	208782_A	GNG5	AF038955
102	290965_A	GP130, CD130	M57230
103	346926_A	GPAA1	AB002135
104	2028991_A	Grb14	L76687
105	1535584_A	Grb14	L76687
106	753285_A	GYG	NM_004130
107	51720_A	GYG	NM_004130
108	186993_A	H3F3B	H50787
109	196489_A	HAX1	NM_006118
110	487114_A	HCCS	NM_005333
111	811585_A	HD	L12392
112	668395_A	HDAC2	U31814
113	730908_A	hdut	M89913
114	1554292_C	HEM45	U88964
115	300986_A	HLA-E	X56841
116	730653_A	hmlh1	U07418
117	267569_A	hmlh1	U07418
118	31819_A	HNBC1	AF007216
119	488320_A	HNRPA0	NM_006805
120	502035_A	hp1-gamma	AB030905
121	298547_E	hp1-gamma	AB030905
122	204214_A	HsCDC6	U77949
123	365312_B	HSD3B1	M27137
124	1553659_B	hsMAD2	U65410
125	1155351_A	HSPD1	L33477
126	796009_A	HSPG2	M85289
127	752652_A	hTcf-4	Y11306
128	124907_A	hTcf-4	Y11306
129	358184_A	H-TRAP delta	Z69043
130	26338_A	IDH3G	NM_004135
131	32406_A	IL15RA	U31628
132	32405_A	IL15RA	U31628
133	310406_B	IL6	M14584
134	1574238_B	IL6ST	AA937121
135	343368_A	ILF3	AF007140
136	306715_B	ILVBL	U61263
137	306715_A	ILVBL	U61263
138	305676_A	ILVBL	U61263
139	152453_A	IRX5	NM_005853
140	249358_A	ISPK-1	U08316
141	26285_A	ITGA6	X53586
142	159512_A	ITGA6	X53586
143	276091_A	ITPKB	NM_002221
144	381272_A	KAL	M97252
145	221653_A	KAL	M97252
146	786535_A	KIAA0020	D13645
147	44105_A	KIAA0079	D38555
148	221932_A	KIAA0079	D38555
149	774751_A	KIAA0093	D42055
150	240711_A	KIAA0093	D42055
151	742007_A	KIAA0146	D63480
152	33992_A	KIAA0146	D63480
153	24586_A	KIAA0146	D63480
154	361368_A	KIAA0178	D80000
155	32733_A	KIAA0178	D80000
156	727733_A	KIAA0195	AF070545
157	357562_A	KIAA0207	D86962
158	34204_A	KIAA0282	D87458
159	33991_A	KIAA0282	D87458
160	33799_A	KIAA0299	AB002297
161	486712_A	KIAA0382	AB002380
162	239695_A	KIAA0382	AB002380
163	25449_B	KIAA0400	AB007860
164	25449_A	KIAA0400	AB007860
165	21417_A	KIAA0400	AB007860
166	49820_B	KIAA0454	AB007923
167	823567_A	KIAA0477	AB007946
168	30933_A	KIAA0477	AB007946
169	32008_A	KIAA0515	AB011087
170	24593_A	KIAA0558	AB011130
171	129334_A	KIAA0657	AB014557
172	269423_A	KIAA0704	AB014604
173	109128_A	KIAA0704	AB014604
174	183053_A	KIAA0900	AB020707
175	252515_A	KYNU	NM_003937
176	66437_A	LBP	AF105067
177	813460_A	LPC	U33849
178	327682_A	Ly-GDI	L20688
179	37184_A	MADD	U77352
180	190696_A	MADD	U77352
181	166003_A	MADD	U77352
182	320810_A	MAPK13	NM_002754
183	32577_A	MDP1	X98093
184	43555_B	ME1	L34035
185	471859_A	MEF2	L16794
186	32410_A	MKK4	L36870
187	309454_A	Mo3	M83246
188	22790_B	Mo3	M83246
189	358876_A	MRJ	AB014888
190	259568_A	MTK1	AF002715
191	151761_A	MUC1	X80761
192	342860_A	N8	S82081
193	110969_A	NCOA1	U59302
194	796552_A	ndp52	U22897
195	784959_A	NEO1	U61262
196	21703_A	NF2	L11353
197	110423_A	NINJ1	U72661
198	293109_B	NP	X00737
199	120628_A	NP	X00737
200	153076_A	NPM-MLF1	L49054
201	28551_A	NXF1	AF126246
202	31638_A	ORC3	AF125507
203	358553_A	P1.B	L15203
204	897579_A	p42	AF020833
205	24016_A	p78	M80359
206	200538_A	p78	M80359
207	263765_A	PAHX	AF023462
208	240759_A	PAHX	AF023462
209	304879_A	PAM	AF010472
210	140806_A	PAM	AF035320
211	786081_A	PBX3	X59841
212	273447_A	PC1	M57736
213	137203_A	PC1	M57736
214	363272_A	PCK2	NM_004563
215	362331_A	PCK2	NM_004563
216	44421_A	PCTK1	NM_006201
217	221567_A	PHLDA1	Z50194
218	682151_B	PIK3R3	U90907
219	1841782_A	PIK3R3	D88532
220	143356_A	PLAU	D00244
221	162211_A	PMP1	M81182
222	143221_A	PMP1	M81182
223	51565_A	PON2	L48513
224	470697_A	PPIE	AF104012
225	756666_A	PPP1CA	M63960
226	40699_A	PPP2R2B	R55882
227	773347_A	PPP3CB	M29551
228	346965_A	PPP3CB	M29550
229	240254_A	PRKACA	X07767
230	469954_A	PRKCA	NM_002737
231	290563_A	prostaglandin endoperoxide H synthase-1	AF129755
232	27749_A	protein kinase inhibitor, PKI	S76965
233	212097_A	PTPN3	M64572
234	191708_A	PTPN3	M64572
235	665108_B	RAB31	U59877
236	347606_B	RAB31	U59877
237	143867_A	Ran-BP1	D38076
238	136071_A	Ran-BP1	D38076
239	823940_A	RANBP2	D42063
240	211592_A	RASA	M23379
241	193081_A	RDX	L02320
242	309643_A	RPL31	NM_000993
243	178015_A	rsk-b	AJ010119
244	810802_A	RSN	X64838
245	51229_A	RSN	X64838
246	490969_A	S100P	X65614
247	135221_A	S100P	R32952
248	44443_A	SCYE1	U10117
249	279777_A	SCYE1	U10117
250	123586_A	SDC	J05392
251	357820_A	SEMA3C	AB000220
252	809526_A	SEMA3F	U33920
253	324973_A	SFRS7	L22253
254	129057_A	SFRS7	L22253
255	668940_A	SIP1	AF027150
256	120180_A	SIP1	AF027150
257	38114_A	SLC11A2	AB004857
258	179753_A	SLC35A2	D84454
259	1738612_A	SNAP23	AI187801
260	47542_C	SNRPD1	J03798
261	145001_A	SOS2	R78735
262	753184_A	SOX9	NM_000346
263	308187_B	SOX9	NM_000346
264	300419_A	SOX9	NM_000346
265	343326_A	SREBF1	U00968
266	38809_A	SREBF2	U02031
267	122312_A	SREBF2	U02031
268	302246_A	STAM	U43899
269	128731_A	STM-2	L43964
270	323349_A	SURB7	NM_004264
271	1184132_A	tel	U11732
272	48256_A	TGM1	M55153
273	198815_C	TGN	AF027515
274	175795_A	TMSB10	M92381
275	41288_A	TNFAIP2	M92357
276	220020_A	TPD52	NM_005079
277	149646_A	TTC1	NM_003314
278	665681_B	TYRP1	X51420
279	242008_B	UbcH8	AF031141
280	358368_A	UGP2	W95984
281	193237_A	VCL	M33308
282	323783_B	VEGF	AF022375
283	134451_A	WEE1	U10564
